# Supplementary material for: KMT2C methyltransferase domain regulated INK4A expression suppresses prostate cancer metastasis
Source: Mol Cancer. 2022 Mar 30;21:89. doi: 10.1186/s12943-022-01542-8 (PMC8966196; doi:10.1186/s12943-022-01542-8)
Supplement: Supplementary file 3 — Additional file 3. Supplementary Table 1. Genotyping Primers. Supplementary Table 2. Genotyping Protocols. Supplementary Table 3. RT-qPCR Primers. Supplementary Table 4. Geneset “PCa LN Metastasis UP”. Supplementary Table 5. Geneset “core SASP of PICS”. [file 12943_2022_1542_MOESM3_ESM.xlsx]

## Sheet: Table S1 Genotyping Primers
	Primer Name	Primer Sequence
	Kmt2c fw	GTGTTCCCCTTAGAGAAAAAGCTGTTTGGA
	Kmt2c rv	ATGGGGTCGAGGGAACAGGGTGTA
	Cre fw	ATGCTTCTGTCCGTTTGCCG
	Cre rv	TGAGTGAACGAACCTGGTCG
	Pten fw	CTCCTCTACTCCATTCTTCCC
	Pten rv	ACTCCCACCAATGAACAAAC
	dPten fw	GTCACCAGGATGCTTCTGAC
	dPten rv	ACTATTGAACAGAATCAACCC
	dKmt2c fw	GTGTTCCCCTTAGAGAAAAAGCTGTTTGGA
	dKmt2c rv	ATGGTCATCGAGTACATTGG

## Sheet: Table S2 Genotyping Protocols
	For Pten and ∆Pten
	Step	Temp. [°C]	Time	No. of cycles
	Initial Denaturation	95	5 min.	1
	Denaturation	95	30 sec.	35
	Annealing	53	1 min.
	Extension	72	2 min.
	Final Extension	72	10 min.	1
		12	for ever
	For Cre, Kmt2c and ∆Kmt2c
	Step	Temp. [°C]	Time	No. of cycles
	Initial Denaturation	95	5 min.	1
	Denaturation	95	30 sec.	32
	Annealing	58	30 sec.
	Extension	72	1 min.
	Final Extension	72	10 min.	1
		12	for ever

## Sheet: Table S3 RT-qPCR Primers
	Primer Name	Primer Sequence
	mRT ActB fw	ATGCCCTGAGGCTCTTTTCC
	mRT ActB rv	AATGCCTGGGTACATGGTGG
	mRT Ppia fw	AAGGGTTCCTCCTTTCACAGAAT
	mRT Ppia rv	TGTTTGGTCCAGCATTTGCC
	mRT Kmt2c targeted fw	CAGAACCGGGGTGTGTACAT
	mRT Kmt2c targeted rv	TTCAGCCACACAGTTAGGGG
	mRT Kmt2c non-targeted fw	ACAGAACTACGCTCCACGAA
	mRT Kmt2c non-targeted rv	GCTGTCTGGGTGCTTACACT
	mRT Kmt2d fw	CTGTGCCAGATCAGAACCGA
	mRT Kmt2d rv	GCCTGTGAAGGTGCTCTGAT
	mRT Pten targeted fw	TGGGGAAGTAAGGACCAGAG
	mRT Pten targeted rv	GGCAGACCACAAACTGAGGA
	mRT p16 fw	CCCAACGCCCCGAACT
	mRT p16 rv	CGTGAACGTTGCCCATCAT
	mRT p19 fw	TGGTCACTGTGAGGATTCAGC
	mRT p19 rv	CGTGAACGTTGCCCATCATC
	mRT p21 fw	CACAGCTCAGTGGACTGGAA
	mRT p21 rv	ACCCTAGACCCACAATGCAG

## Sheet: Table S5 PCa LN Metastasis UP
	Top 50 genes / PCa and LN metastasis
	derived from PMID: 22654636
	Rank	Gene		Rank	Gene
	1	CAV1		26	PCAF
	2	MAGEA11		27	REPS2
	3	CALM1		28	FLNA
	4	CALR		29	RAF1
	5	TP53		30	MYC
	6	FHL2		31	MAPK1
	7	EGFR		32	TRAF6
	8	APP		33	CCND1
	9	JUN		34	SMARCA4
	10	SMAD3		35	HLA-B
	11	SMAD2		36	TRAF2
	12	ESR1		37	RANBP9
	13	RB1		38	PIAS4
	14	HIPK3		39	GSK3B
	15	BRCA1		40	TRIM29
	16	SMAD1		41	FOS
	17	GNB2L1		42	IDE
	18	XRCC6		43	SRC
	19	UBE2I		44	PXN
	20	HDAC1		45	SLC25A4
	21	CDC2		46	SP1
	22	AES		47	NR5A1
	23	STAT3		48	YWHAG
	24	IL6ST		49	AKT1
	25	APPBP2		50	CCNE1

## Sheet: Table S6 Core SASP of PICS
	Core SASP of PICS
	derived from PMID: 33186519
	Gene		Gene
	Pglyrp1		Flt3
	Cxcl5		Igfbp7
	Wnt7a		Tnfsf13
	Sectm1a		Gdf7
	Ifne		Cxcl14
	Csf3		Edn1
	Tnfsf10		Fam3b
	Sectm1b		Il33
	Cxcl17		Fas
	Ccl28		Ctf1
	Areg		Cmtm8
	Gdf6		Nampt
	Lif		Il7
	Cxcl15		Scg2
	Wnt2		Bmp8b
	Ccl20		Il15
	Cxcl16		Vegfb
	Ccl17		Ccl24
	Ltb		Bmp5
	Thpo		Bmp7
	Crlf1		Cxcl13
	Crlf2		Il12a
	Cx3cl1		Il2
	Bmp15		Egf
	Icam1		Mstn
	Il18		Ccl11
	Il1rn
